# Supplementary material for: Circulating Metabolomic and Lipidomic Signatures Identify a Type 2 Diabetes Risk Profile in Low-Birth-Weight Men with Non-Alcoholic Fatty Liver Disease
Source: Nutrients. 2023 Mar 24;15(7):1590. doi: 10.3390/nu15071590 (PMC10096690; doi:10.3390/nu15071590)
Supplement: Supplementary file 1 [file nutrients-15-01590-s001.zip]

Archive with 1 entries (1 files):
- nutrients-2243941-supplementary.pdf
